# Supplementary material for: Identification of ROH Islands Conserved through Generations in Pigs Belonging to the Nero Lucano Breed
Source: Genes (Basel). 2023 Jul 23;14(7):1503. doi: 10.3390/genes14071503 (PMC10378754; doi:10.3390/genes14071503)
Supplement: Supplementary file 1 [file genes-14-01503-s001.zip]

Archive with 1 entries (1 files):
- genes-2507530-supplementary.pdf
